# Supplementary material for: Effectiveness of Postnatal Maternal or Caregiver Interventions on Outcomes among Infants under Six Months with Growth Faltering: A Systematic Review
Source: Nutrients. 2024 Mar 14;16(6):837. doi: 10.3390/nu16060837 (PMC10974267; doi:10.3390/nu16060837)
Supplement: Supplementary file 1 [file nutrients-16-00837-s001.zip]

Archive with 3 entries (3 files):
- S1 File Search Strategy_FinalProofread-author_13032024.pdf
- S1 Table Rrisk of Bias_FinalProofread-author_13032024.pdf
- S2 File Suppl Results_FinalProofread-author_13032024.pdf
